# Supplementary material for: Enterococcus faecalis redox metabolism activates the unfolded protein response to impair wound healing
Source: Sci Adv. 2026 Jan 16;12(3):eaeb5297. doi: 10.1126/sciadv.aeb5297 (PMC12810646; doi:10.1126/sciadv.aeb5297)
Supplement: Supplementary file 2 — Tables S1 and S2 [file sciadv.aeb5297_tables_s1_and_s2.zip]

Archive with 2 entries (2 files):
- aeb5297_table_s1.xlsx
- aeb5297_table_s2.xlsx
