# Supplementary material for: Enterococcus faecalis redox metabolism activates the unfolded protein response to impair wound healing
Source: Sci Adv. 2026 Jan 16;12(3):eaeb5297. doi: 10.1126/sciadv.aeb5297 (PMC12810646; doi:10.1126/sciadv.aeb5297)
Supplement: Supplementary file 2 — Tables S1 and S2 [file sciadv.aeb5297_tables_s1_and_s2.zip › aeb5297_table_s2.xlsx]

## Sheet: Table of hits
Old locus tag	New locus tag	Name	Description	# Cells	# Xbp1s+ cells	%Xbp1s+	OD600
OG1RF_10010	OG1RF_RS00060		DHH family phosphoesterase	230	13	5.65217	0.8314
OG1RF_10013	OG1RF_RS00075		adenylosuccinate synthase	497	9	1.81087	0.6596
OG1RF_10019	OG1RF_RS00100	manX	PTS mannose transporter subunit IIAB	229	19	8.29694	0.8432
OG1RF_10021	OG1RF_RS00110		PTS mannose/fructose/sorbose transporter family subunit IID	12	0	0	0.7035
OG1RF_10031	OG1RF_RS00160		YfhO family protein	366	39	10.6557	0.9611
OG1RF_10036	OG1RF_RS00185		glutamate-5-semialdehyde dehydrogenase	235	40	17.0213	0.8735
OG1RF_10037	OG1RF_RS00190	proB	glutamate 5-kinase	275	3	1.09091	0.6633
OG1RF_10039	OG1RF_RS00200	radA	DNA repair protein RadA	454	92	20.2643	0.7543
OG1RF_10065	OG1RF_RS00330		helix-turn-helix transcriptional regulator	240	56	23.3333	0.8021
OG1RF_10074	OG1RF_RS00375		hypothetical protein	513	15	2.92398	1.0321
OG1RF_10075	OG1RF_RS00380		hypothetical protein	464	11	2.37069	0.6621
OG1RF_10076	OG1RF_RS00385		DUF2974 domain-containing protein	668	194	29.0419	0.7975
OG1RF_10083	OG1RF_RS00415		helix-turn-helix domain-containing protein	263	37	14.0684	0.8686
OG1RF_10084	OG1RF_RS00420	fss1	fibrinogen-binding MSCRAMM adhesin Fss1	478	17	3.55649	0.7064
OG1RF_10088	OG1RF_RS00440		LPXTG cell wall anchor domain-containing protein	457	16	3.50109	0.7644
OG1RF_10098	OG1RF_RS00490		ArgR family transcriptional regulator	510	8	1.56863	0.8104
OG1RF_10100	OG1RF_RS00500	argF	ornithine carbamoyltransferase	398	36	9.04523	0.863
OG1RF_10101	OG1RF_RS00505	arcC	carbamate kinase	396	33	8.33333	0.5104
OG1RF_10107	OG1RF_RS00535		family 20 glycosylhydrolase	395	80	20.2532	0.7114
OG1RF_10108	OG1RF_RS00540		reactive intermediate/imine deaminase	467	29	6.20985	0.9839
OG1RF_10111	OG1RF_RS00555		ornithine cyclodeaminase family protein	399	21	5.26316	0.8552
OG1RF_10121	OG1RF_RS00610		pyrimidine-nucleoside phosphorylase	394	11	2.79188	0.7742
OG1RF_10126	OG1RF_RS00635		ABC transporter ATP-binding protein	386	19	4.92228	0.676
OG1RF_10127	OG1RF_RS00640		ABC transporter permease	29	0	0	0.7123
OG1RF_10134	OG1RF_RS00675		purine-nucleoside phosphorylase	11	0	0	0.8114
OG1RF_10141	OG1RF_RS00710	gpmA	2.3-diphosphoglycerate-dependent phosphoglycerate mutase	184	28	15.2174	0.789
OG1RF_10187	OG1RF_RS00940	brnQ	branched-chain amino acid transport system II carrier protein	19	0	0	0.8127
OG1RF_10199	OG1RF_RS00995		L-lactate dehydrogenase	528	96	18.1818	0.7578
OG1RF_10201	OG1RF_RS01005	mfd	transcription-repair coupling factor	397	12	3.02267	0.7847
OG1RF_10214	OG1RF_RS01210		PTS glucose transporter subunit IIA	575	163	28.3478	0.9219
OG1RF_10216	OG1RF_RS01220		family 1 glycosylhydrolase	14	0	0	0.9984
OG1RF_10221	OG1RF_RS01245		DNA-3-methyladenine glycosylase I	539	157	29.128	0.7383
OG1RF_10235	OG1RF_RS01320	genB	PTS sugar transporter subunit IIC	204	25	12.2549	0.8001
OG1RF_10237	OG1RF_RS01330		dihydrofolate reductase	416	18	4.32692	0.73
OG1RF_10241	OG1RF_RS01350		copper-translocating P-type ATPase	181	3	1.65746	0.8373
OG1RF_10250	OG1RF_RS01395		chitinase	297	21	7.07071	0.7723
OG1RF_10252	OG1RF_RS01405		acyl-ACP thioesterase	454	31	6.82819	0.9304
OG1RF_10253	OG1RF_RS01410		DUF72 domain-containing protein	132	12	9.09091	0.5785
OG1RF_10258	OG1RF_RS01435		cysteine desulfurase	458	46	10.0437	0.8264
OG1RF_10260	OG1RF_RS01445		HAMP domain-containing histidine kinase	11	0	0	0.8283
OG1RF_10261	OG1RF_RS01450		DUF4822 domain-containing protein	476	8	1.68067	0.8934
OG1RF_10270	OG1RF_RS01490		PucR family transcriptional regulator	210	24	11.4286	0.9127
OG1RF_10279	OG1RF_RS01540		WxL domain-containing protein	258	13	5.03876	0.8501
OG1RF_10288	OG1RF_RS01590	nhaC	Na+/H+ antiporter NhaC	265	11	4.15094	0.6772
OG1RF_10291	OG1RF_RS01605		Cof-type HAD-IIB family hydrolase	428	15	3.50467	0.9284
OG1RF_10293	OG1RF_RS01615		BglG family transcription antiterminator	488	32	6.55738	0.7066
OG1RF_10303	OG1RF_RS01665		ABC transporter permease	330	13	3.93939	0.7592
OG1RF_10307	OG1RF_RS01685		multidrug efflux MFS transporter	558	44	7.8853	0.7375
OG1RF_10312	OG1RF_RS01710	kduI	5-dehydro-4-deoxy-D-glucuronate isomerase	404	20	4.9505	0.9725
OG1RF_10313	OG1RF_RS01715		gluconate 5-dehydrogenase	362	28	7.73481	0.6457
OG1RF_10317	OG1RF_RS01735		TRAP transporter large permease	426	23	5.39906	0.6774
OG1RF_10319	OG1RF_RS01745	rhaB	rhamnulokinase	55	13	23.6364	0.9732
OG1RF_10321	OG1RF_RS01755	rhaD	rhamnulose-1-phosphate aldolase	471	34	7.21868	0.7359
OG1RF_10331	OG1RF_RS01805		o-succinylbenzoate--CoA ligase	234	52	22.2222	0.8624
OG1RF_10332	OG1RF_RS01810		isochorismate synthase	237	12	5.06329	0.8549
OG1RF_10343	OG1RF_RS01865		MurR/RpiR family transcriptional regulator	70	7	10	0.8373
OG1RF_10344	OG1RF_RS01870	murQ	N-acetylmuramic acid 6-phosphate etherase	404	21	5.19802	0.8622
OG1RF_10354	OG1RF_RS01920		TPM domain-containing protein	537	35	6.51769	0.8214
OG1RF_10360	OG1RF_RS01950	feoB	ferrous iron transport protein B	357	19	5.32213	0.7684
OG1RF_10367	OG1RF_RS01985	tdc	tyrosine decarboxylase	504	16	3.1746	1.0027
OG1RF_10374	OG1RF_RS02025		DUF4809 family protein	467	18	3.85439	0.7093
OG1RF_10378	OG1RF_RS02045		GDP-mannose 4.6-dehydratase	589	13	2.20713	0.9159
OG1RF_10386	OG1RF_RS02085		nitroreductase family protein	418	27	6.45933	0.8333
OG1RF_10387	OG1RF_RS02090		VOC family protein	490	22	4.4898	0.902
OG1RF_10404	OG1RF_RS02175	cas9	type II CRISPR RNA-guided endonuclease Cas9	491	44	8.9613	0.6336
OG1RF_10414	OG1RF_RS02220		phosphoglucomutase	392	7	1.78571	0.6754
OG1RF_10431	OG1RF_RS02300	pfkB	1-phosphofructokinase	415	15	3.61446	0.8091
OG1RF_10434	OG1RF_RS02315	lacD	tagatose-bisphosphate aldolase	442	17	3.84615	0.6434
OG1RF_10435	OG1RF_RS02320		DUF402 domain-containing protein	33	1	3.0303	0.5732
OG1RF_10437	OG1RF_RS02330		AI-2E family transporter	10	0	0	0.8597
OG1RF_10449	OG1RF_RS02390		DUF916 and DUF3324 domain-containing protein	17	0	0	0.8888
OG1RF_10454	OG1RF_RS02415		PTS sugar transporter subunit IIA	530	12	2.26415	0.7872
OG1RF_10456	OG1RF_RS02425		DeoR/GlpR transcriptional regulator	462	22	4.7619	0.6765
OG1RF_10467	OG1RF_RS02480		thioredoxin family protein	254	69	27.1654	0.6515
OG1RF_10496	OG1RF_RS02625		ABC transporter permease subunit	480	18	3.75	0.9244
OG1RF_10499	OG1RF_RS02640		hypothetical protein	482	68	14.1079	0.5949
OG1RF_10506	OG1RF_RS02675		hypothetical protein	175	22	12.5714	0.6552
OG1RF_10508	OG1RF_RS02685		VWA domain-containing protein	459	14	3.05011	0.892
OG1RF_10514	OG1RF_RS02720		RNA polymerase factor sigma-54	266	30	11.2782	0.8341
OG1RF_10516	OG1RF_RS02725		acetyltransferase	517	92	17.795	0.9
OG1RF_10533	OG1RF_RS02805		autolysin	459	8	1.74292	0.6324
OG1RF_10537	OG1RF_RS02825		amino acid ABC transporter substrate-binding protein	331	62	18.7311	0.7626
OG1RF_10548	OG1RF_RS02880		PTS sugar transporter subunit IIC	400	35	8.75	0.8313
OG1RF_10550	OG1RF_RS02890		polysaccharide lyase 8 family protein	439	11	2.50569	0.7062
OG1RF_10553	OG1RF_RS02905		16S rRNA pseudouridine(516) synthase	477	24	5.03145	0.9957
OG1RF_10554	OG1RF_RS02910		YjjG family noncanonical pyrimidine nucleotidase	364	6	1.64835	0.683
OG1RF_10556	OG1RF_RS02920	udk	uridine kinase	430	12	2.7907	0.9268
OG1RF_10559	OG1RF_RS02935		transcription antiterminator	463	14	3.02376	0.6885
OG1RF_10563	OG1RF_RS02955		DUF4311 domain-containing protein	463	42	9.07127	0.7715
OG1RF_10564	OG1RF_RS02960		DUF4310 family protein	255	32	12.549	0.6962
OG1RF_10565	OG1RF_RS02965		PTS sugar transporter subunit IIC	567	18	3.1746	0.9258
OG1RF_10567	OG1RF_RS02975		DUF871 domain-containing protein	492	137	27.8455	0.6964
OG1RF_10569	OG1RF_RS02985		DgaE family pyridoxal phosphate-dependent ammonia lyase	466	18	3.86266	0.9089
OG1RF_10576	OG1RF_RS03020		DEAD/DEAH box helicase	486	26	5.34979	0.7643
OG1RF_10581	OG1RF_RS03045		hypothetical protein	485	124	25.567	0.7802
OG1RF_10585	OG1RF_RS03065		helix-turn-helix domain-containing protein	482	13	2.6971	0.9299
OG1RF_10588	OG1RF_RS03080		YhgE/Pip domain-containing protein	444	20	4.5045	0.6957
OG1RF_10594	OG1RF_RS03110		ABC transporter permease	11	0	0	0.7527
OG1RF_10597	OG1RF_RS03120		VOC family protein	344	44	12.7907	0.833
OG1RF_10600	OG1RF_RS03135		calcium-translocating P-type ATPase. PMCA-type	406	34	8.37438	0.7943
OG1RF_10601	OG1RF_RS03140		KUP/HAK/KT family potassium transporter	124	10	8.06452	0.974
OG1RF_10603	OG1RF_RS03150		copper-translocating P-type ATPase	309	11	3.55987	0.6445
OG1RF_10612	OG1RF_RS03195		hypothetical protein	427	18	4.21546	0.9986
OG1RF_10614	OG1RF_RS03205		hypothetical protein	500	143	28.6	0.8301
OG1RF_10617	OG1RF_RS03220		hypothetical protein	539	151	28.0148	0.9152
OG1RF_10621	OG1RF_RS03240		ABC transporter permease subunit	368	41	11.1413	0.6197
OG1RF_10627	OG1RF_RS03265	adhE	bifunctional acetaldehyde-CoA/alcohol dehydrogenase	20	5	25	0.6602
OG1RF_10638	OG1RF_RS03320		ABC transporter ATP-binding protein	53	12	22.6415	1.4384
OG1RF_10640	OG1RF_RS03330		helix-turn-helix domain-containing protein	17	5	29.4118	0.9336
OG1RF_10648	OG1RF_RS03370		SulP family inorganic anion transporter	205	25	12.1951	0.8592
OG1RF_10654	OG1RF_RS03400		sensor histidine kinase	427	38	8.8993	0.9739
OG1RF_10655	OG1RF_RS03405		glucose transporter GlcU	428	33	7.71028	0.6305
OG1RF_10656	OG1RF_RS03410		amino acid permease	459	11	2.39651	0.75
OG1RF_10681	OG1RF_RS03535		galactose mutarotase	403	34	8.43672	0.9369
OG1RF_10683	OG1RF_RS03545		glycoside hydrolase family 65 protein	316	19	6.01266	0.706
OG1RF_10684	OG1RF_RS03550		PTS transporter subunit EIIC	468	28	5.98291	0.7561
OG1RF_10686	OG1RF_RS03560	proC	pyrroline-5-carboxylate reductase	587	20	3.40716	1.0275
OG1RF_10696	OG1RF_RS03605		hypothetical protein	282	22	7.80142	0.9198
OG1RF_10698	OG1RF_RS03615		hypothetical protein	128	25	19.5312	0.8554
OG1RF_10708	OG1RF_RS03665		aminopeptidase P family protein	464	74	15.9483	0.7208
OG1RF_10715	OG1RF_RS03700		polyprenyl synthetase family protein	458	6	1.31004	0.6936
OG1RF_10717	OG1RF_RS03710		ArgR family transcriptional regulator	292	20	6.84932	0.6857
OG1RF_10718	OG1RF_RS03715	recN	DNA repair protein RecN	509	143	28.0943	0.8335
OG1RF_10732	OG1RF_RS03790		cell division protein SepF	410	33	8.04878	0.7242
OG1RF_10746	OG1RF_RS03855		PTS sugar transporter subunit IIC	163	21	12.8834	1.0076
OG1RF_10753	OG1RF_RS03890		glycoside hydrolase family 1 protein	430	12	2.7907	0.8818
OG1RF_10763	OG1RF_RS03945		endonuclease subunit UvrC	212	36	16.9811	0.7769
OG1RF_10770	OG1RF_RS03980	aspD	aspartate 4-decarboxylase	486	8	1.64609	0.6704
OG1RF_10772	OG1RF_RS03990		Cof-type HAD-IIB family hydrolase	413	29	7.02179	0.6538
OG1RF_10797	OG1RF_RS13395		hypothetical protein	49	11	22.449	0.7723
OG1RF_10804	OG1RF_RS04225		ATP-binding protein	414	26	6.28019	0.8737
OG1RF_10808	OG1RF_RS04245		hypothetical protein	11	1	9.09091	0.9088
OG1RF_10811	OG1RF_RS04260		LPXTG cell wall anchor domain-containing protein	455	13	2.85714	0.6177
OG1RF_10813	OG1RF_RS04270		hypothetical protein	305	50	16.3934	0.8265
OG1RF_10814	OG1RF_RS04275		hypothetical protein	283	22	7.77385	0.7552
OG1RF_10826	OG1RF_RS04340		hypothetical protein	394	28	7.1066	0.7061
OG1RF_10834	OG1RF_RS04375		hypothetical protein	439	32	7.28929	0.4807
OG1RF_10838	OG1RF_RS04395		Nramp family divalent metal transporter	402	16	3.9801	0.7882
OG1RF_10841	OG1RF_RS04410		peptide ABC transporter substrate-binding protein	225	18	8	0.8762
OG1RF_10846	OG1RF_RS04435		sugar O-acetyltransferase	207	52	25.1208	0.7513
OG1RF_10851	OG1RF_RS04460	galT	UDP-glucose--hexose-1-phosphate uridylyltransferase	160	15	9.375	0.6223
OG1RF_10870	OG1RF_RS04555	ebpB	endocarditis and biofilm-associated pilus minor subunit EbpB	471	29	6.15711	0.9917
OG1RF_10878	OG1RF_RS04595	ace	collagen-binding MSCRAMM adhesin Ace	396	16	4.0404	0.7932
OG1RF_10879	OG1RF_RS04600		ABC transporter ATP-binding protein	397	7	1.76322	0.6683
OG1RF_10882	OG1RF_RS04615		amino acid permease	207	47	22.7053	0.7528
OG1RF_10889	OG1RF_RS04650	lepB	signal peptidase I	247	29	11.7409	0.7352
OG1RF_10898	OG1RF_RS04695		amino acid ABC transporter ATP-binding protein	457	21	4.59519	0.6966
OG1RF_10920	OG1RF_RS04805		dNTPase	463	48	10.3672	0.4361
OG1RF_10937	OG1RF_RS04890	celB	PTS cellobiose transporter subunit IIC	525	56	10.6667	0.749
OG1RF_10943	OG1RF_RS04915		YajQ family cyclic di-GMP-binding protein	449	23	5.12249	0.7683
OG1RF_10951	OG1RF_RS04960		ROK family protein	535	120	22.4299	0.9024
OG1RF_10979	OG1RF_RS05100		2-hydroxycarboxylate transporter family protein	438	42	9.58904	0.8145
OG1RF_10984	OG1RF_RS05120		LCP family protein	430	30	6.97674	0.8994
OG1RF_11000	OG1RF_RS05200		helix-turn-helix domain-containing protein	456	9	1.97368	0.6419
OG1RF_11001	OG1RF_RS05205		AP2 domain-containing protein	105	8	7.61905	0.7145
OG1RF_11003	OG1RF_RS05220		sugar ABC transporter permease	495	23	4.64646	1.0012
OG1RF_11004	OG1RF_RS05225		carbohydrate ABC transporter permease	498	12	2.40964	0.7951
OG1RF_11009	OG1RF_RS05250		glycoside hydrolase family 3 C-terminal domain-containing protein	456	20	4.38596	0.5053
OG1RF_11010	OG1RF_RS05255		hypothetical protein	52	11	21.1538	0.7006
OG1RF_11011	OG1RF_RS05260		LacI family DNA-binding transcriptional regulator	27	0	0	0.7718
OG1RF_11019	OG1RF_RS05300		fibronectin/fibrinogen-binding protein	458	25	5.45852	0.9235
OG1RF_11022	OG1RF_RS05315		ABC transporter substrate-binding protein	356	81	22.7528	0.6166
OG1RF_11023	OG1RF_RS05320		ABC transporter permease	498	13	2.61044	0.8024
OG1RF_11026	OG1RF_RS05335		threonine/serine exporter family protein	359	40	11.1421	0.788
OG1RF_11046	OG1RF_RS05430		toxin	412	17	4.12621	0.643
OG1RF_11052	OG1RF_RS05465		RinA family phage transcriptional activator	572	162	28.3217	0.9265
OG1RF_11061	OG1RF_RS05505		hypothetical protein	243	49	20.1646	0.7524
OG1RF_11066	OG1RF_RS05530		N-acetyltransferase	456	20	4.38596	1.0061
OG1RF_11087	OG1RF_RS05635		helix-turn-helix transcriptional regulator	100	10	10	0.9102
OG1RF_11094	OG1RF_RS05670		flotillin family protein	403	15	3.72208	0.8484
OG1RF_11101	OG1RF_RS05715	esaA	type VII secretion protein EsaA	492	56	11.3821	0.7481
OG1RF_11104	OG1RF_RS05730	essB	type VII secretion protein EssB	262	28	10.687	0.7239
OG1RF_11105	OG1RF_RS05735	essC	type VII secretion protein EssC	429	35	8.15851	0.9379
OG1RF_11110	OG1RF_RS05760		hypothetical protein	413	34	8.23245	0.9013
OG1RF_11112	OG1RF_RS05770		hypothetical protein	535	149	27.8505	0.9411
OG1RF_11113	OG1RF_RS05775		hypothetical protein	133	34	25.5639	0.9385
OG1RF_11116	OG1RF_RS13455		hypothetical protein	398	8	2.01005	0.7133
OG1RF_11119	OG1RF_RS05805		hypothetical protein	265	60	22.6415	0.6173
OG1RF_11124	OG1RF_RS05830		hypothetical protein	392	45	11.4796	0.8974
OG1RF_11130	OG1RF_RS05860		PepSY domain-containing protein	454	22	4.84581	0.8847
OG1RF_11137	OG1RF_RS05900		alpha-glucosidase	459	16	3.48584	0.9122
OG1RF_11140	OG1RF_RS05915	mgtA	magnesium-translocating P-type ATPase	93	18	19.3548	0.7072
OG1RF_11156	OG1RF_RS06000		hypothetical protein	441	131	29.7052	0.8962
OG1RF_11160	OG1RF_RS06020		CBS domain-containing protein	437	12	2.746	0.9909
OG1RF_11161	OG1RF_RS06025		bifunctional oligoribonuclease/PAP phosphatase NrnA	230	38	16.5217	0.7681
OG1RF_11164	OG1RF_RS06040		VanZ family protein	406	26	6.40394	1.0105
OG1RF_11187	OG1RF_RS06150	modB	molybdate ABC transporter permease subunit	594	169	28.4512	0.7539
OG1RF_11198	OG1RF_RS06210		LacI family DNA-binding transcriptional regulator	124	23	18.5484	0.95
OG1RF_11206	OG1RF_RS06250	nrdI	class Ib ribonucleoside-diphosphate reductase assembly flavoprotein NrdI	412	26	6.31068	0.9603
OG1RF_11208	OG1RF_RS06260		V-type ATP synthase subunit I	419	16	3.81862	0.7956
OG1RF_11230	OG1RF_RS06370		PRD domain-containing protein	389	15	3.85604	0.6827
OG1RF_11236	OG1RF_RS06400		PTS fructose transporter subunit IIC	472	7	1.48305	0.8671
OG1RF_11248	OG1RF_RS06460		hypothetical protein	363	22	6.06061	0.6742
OG1RF_11293	OG1RF_RS06680		cation:proton antiporter	438	25	5.70776	0.9662
OG1RF_11316	OG1RF_RS06800		helix-turn-helix transcriptional regulator	370	30	8.10811	0.9795
OG1RF_11319	OG1RF_RS06815		sucrose-6-phosphate hydrolase	28	8	28.5714	0.8843
OG1RF_11322	OG1RF_RS06830		glycoside hydrolase family 1 protein	298	75	25.1678	0.694
OG1RF_11340	OG1RF_RS06920		acetaldehyde dehydrogenase (acetylating)	481	17	3.5343	0.8491
OG1RF_11342	OG1RF_RS06930	eutL	ethanolamine utilization microcompartment protein EutL	458	11	2.40175	0.6511
OG1RF_11357	OG1RF_RS07005	codY	GTP-sensing pleiotropic transcriptional regulator CodY	34	0	0	0.6895
OG1RF_11370	OG1RF_RS07070		2-oxo acid dehydrogenase subunit E2	601	11	1.83028	1.0295
OG1RF_11377	OG1RF_RS07105		conjugal transfer protein TraX	349	12	3.4384	0.6699
OG1RF_11392	OG1RF_RS07175		S41 family peptidase	407	35	8.59951	0.6503
OG1RF_11401	OG1RF_RS07220	recJ	single-stranded-DNA-specific exonuclease RecJ	459	56	12.2004	0.5759
OG1RF_11410	OG1RF_RS07265		MerR family transcriptional regulator	449	11	2.44989	0.6389
OG1RF_11417	OG1RF_RS07300		pyridoxal phosphate-dependent aminotransferase	399	8	2.00501	0.6657
OG1RF_11418	OG1RF_RS07305		alpha-mannosidase	293	19	6.48464	0.9623
OG1RF_11419	OG1RF_RS07310		glycoside hydrolase family 125 protein	416	57	13.7019	0.8415
OG1RF_11428	OG1RF_RS07355	carA	glutamine-hydrolyzing carbamoyl-phosphate synthase small subunit	144	9	6.25	0.9543
OG1RF_11429	OG1RF_RS07360		dihydroorotase	35	7	20	0.7379
OG1RF_11441	OG1RF_RS07420		type I 3-dehydroquinate dehydratase	446	56	12.5561	0.9372
OG1RF_11450	OG1RF_RS07465		penicillin-binding protein	355	21	5.91549	0.6616
OG1RF_11459	OG1RF_RS07510		prolipoprotein diacylglyceryl transferase	323	48	14.8607	0.8662
OG1RF_11483	OG1RF_RS07620		YigZ family protein	243	68	27.9835	0.9195
OG1RF_11488	OG1RF_RS07645		DUF1648 domain-containing protein	490	11	2.2449	0.9584
OG1RF_11491	OG1RF_RS07660	purN	phosphoribosylglycinamide formyltransferase	19	2	10.5263	0.87
OG1RF_11495	OG1RF_RS07680	purQ	phosphoribosylformylglycinamidine synthase subunit PurQ	445	38	8.53933	0.8175
OG1RF_11498	OG1RF_RS07695	purK	5-(carboxyamino)imidazole ribonucleotide synthase	171	34	19.883	0.8114
OG1RF_11501	OG1RF_RS07710		NAD(P)H-hydrate dehydratase	436	34	7.79817	0.8676
OG1RF_11514	OG1RF_RS07775		beta-galactosidase	440	18	4.09091	0.7627
OG1RF_11515	OG1RF_RS07780		hexose kinase	482	21	4.35685	0.8749
OG1RF_11519	OG1RF_RS07800		glycosyltransferase family 8 protein	343	20	5.8309	0.6234
OG1RF_11524	OG1RF_RS07825		hypothetical protein	441	17	3.85488	0.679
OG1RF_11529	OG1RF_RS07850	fsrA	response regulator FsrA	406	25	6.15764	0.9394
OG1RF_11531	OG1RF_RS07860		FIVAR domain-containing protein	456	24	5.26316	0.9649
OG1RF_11538	OG1RF_RS07895		helix-turn-helix domain-containing protein	220	65	29.5455	0.8011
OG1RF_11571	OG1RF_RS08060		Bax inhibitor-1/YccA family protein	423	29	6.85579	0.8129
OG1RF_11577	OG1RF_RS08090		ROK family protein	343	63	18.3673	0.6565
OG1RF_11586	OG1RF_RS08135		LacI family DNA-binding transcriptional regulator	353	22	6.23229	0.9136
OG1RF_11611	OG1RF_RS08270		SIS domain-containing protein	99	21	21.2121	0.7799
OG1RF_11617	OG1RF_RS08300		sigma-54-dependent transcriptional regulator	487	6	1.23203	0.8025
OG1RF_11624	OG1RF_RS08330		triose-phosphate isomerase	208	45	21.6346	0.9296
OG1RF_11643	OG1RF_RS08430		universal stress protein	372	16	4.30108	0.8313
OG1RF_11648	OG1RF_RS08455		type II secretion system protein	421	31	7.36342	0.6881
OG1RF_11657	OG1RF_RS08495		ABC transporter ATP-binding protein	455	15	3.2967	0.7571
OG1RF_11660	OG1RF_RS08510		NAD(P)/FAD-dependent oxidoreductase	500	25	5	0.8159
OG1RF_11665	OG1RF_RS08535	cydB	cytochrome d ubiquinol oxidase subunit II	73	16	21.9178	0.9354
OG1RF_11668	OG1RF_RS08550		DNA topoisomerase III	95	20	21.0526	0.7245
OG1RF_11672	OG1RF_RS08570		multidrug efflux MFS transporter	494	28	5.66802	0.6983
OG1RF_11678	OG1RF_RS08605		metal ABC transporter permease	434	49	11.2903	0.7855
OG1RF_11697	OG1RF_RS08710		hypothetical protein	351	13	3.7037	0.6726
OG1RF_11699	OG1RF_RS08720	nifJ	pyruvate:ferredoxin (flavodoxin) oxidoreductase	583	30	5.1458	0.8421
OG1RF_11715	OG1RF_RS08795		glycosyltransferase family 2 protein	153	20	13.0719	0.7788
OG1RF_11718	OG1RF_RS08800		hypothetical protein	10	0	0	0.9723
OG1RF_11742	OG1RF_RS08920		tryptophan-rich sensory protein	373	19	5.09383	0.9548
OG1RF_11763	OG1RF_RS09025		sugar ABC transporter permease	11	0	0	0.7996
OG1RF_11767	OG1RF_RS09045		ABC transporter ATP-binding protein	92	20	21.7391	0.7007
OG1RF_11768	OG1RF_RS09050	trpS	tryptophan--tRNA ligase	415	24	5.78313	0.8484
OG1RF_11773	OG1RF_RS09075		sugar ABC transporter permease	521	9	1.72745	0.9303
OG1RF_11776	OG1RF_RS09090		DUF2264 domain-containing protein	255	20	7.84314	0.7452
OG1RF_11778	OG1RF_RS09100		LacI family DNA-binding transcriptional regulator	512	26	5.07812	0.9677
OG1RF_11783	OG1RF_RS09125	iolG	inositol 2-dehydrogenase	311	9	2.89389	0.9239
OG1RF_11785	OG1RF_RS09135		CoA-acylating methylmalonate-semialdehyde dehydrogenase	431	74	17.1694	0.7783
OG1RF_11787	OG1RF_RS09145	iolD	3D-(3.5/4)-trihydroxycyclohexane-1.2-dione acylhydrolase (decyclizing)	120	8	6.66667	0.8483
OG1RF_11791	OG1RF_RS09165		GNAT family N-acetyltransferase	37	9	24.3243	0.7172
OG1RF_11794	OG1RF_RS09180		DoxX family protein	493	20	4.0568	0.5402
OG1RF_11796	OG1RF_RS09190	purK	5-(carboxyamino)imidazole ribonucleotide synthase	517	60	11.6054	0.5772
OG1RF_11806	OG1RF_RS09240		pyridoxal phosphate-dependent aminotransferase	455	37	8.13187	0.6937
OG1RF_11813	OG1RF_RS09275		hypothetical protein	528	31	5.87121	0.5258
OG1RF_11817	OG1RF_RS09295		hypothetical protein	322	25	7.76398	0.537
OG1RF_11823	OG1RF_RS09330		methyltransferase	455	25	5.49451	0.7227
OG1RF_11851	OG1RF_RS09475		homoserine kinase	424	28	6.60377	0.9268
OG1RF_11852	OG1RF_RS09480		threonine synthase	377	33	8.75332	0.8954
OG1RF_11854	OG1RF_RS09490		winged helix-turn-helix transcriptional regulator	331	23	6.94864	0.7989
OG1RF_11855	OG1RF_RS09495	proC	pyrroline-5-carboxylate reductase	559	19	3.39893	0.8306
OG1RF_11863	OG1RF_RS09535		MBL fold metallo-hydrolase	135	14	10.3704	0.8797
OG1RF_11888	OG1RF_RS09660		pyruvate carboxylase	12	3	25	0.9365
OG1RF_11891	OG1RF_RS09675	recQ	DNA helicase RecQ	286	53	18.5315	0.7959
OG1RF_11894	OG1RF_RS09690		UPF0223 family protein	17	4	23.5294	0.9922
OG1RF_11895	OG1RF_RS09695		voltage-gated chloride channel family protein	518	34	6.56371	0.7957
OG1RF_11904	OG1RF_RS09740	rimI	ribosomal protein S18-alanine N-acetyltransferase	411	8	1.94647	0.6906
OG1RF_11938	OG1RF_RS09915		flavocytochrome c	438	32	7.30594	0.6875
OG1RF_11939	OG1RF_RS09920		Ktr system potassium uptake protein D	308	17	5.51948	0.9743
OG1RF_11940	OG1RF_RS09925	nifJ	pyruvate:ferredoxin (flavodoxin) oxidoreductase	409	37	9.04645	0.6756
OG1RF_11941	OG1RF_RS09930	gltA	NADPH-dependent glutamate synthase	296	14	4.72973	0.7355
OG1RF_11943	OG1RF_RS09940		flavodoxin	411	32	7.78589	0.8875
OG1RF_11956	OG1RF_RS10005	arcC	carbamate kinase	408	24	5.88235	0.938
OG1RF_11961	OG1RF_RS10030	ygfK	putative selenate reductase subunit YgfK	360	35	9.72222	0.7959
OG1RF_11962	OG1RF_RS10035	ssnA	putative aminohydrolase SsnA	207	62	29.9517	0.4434
OG1RF_11972	OG1RF_RS10090		ABC transporter ATP-binding protein	406	57	14.0394	0.9246
OG1RF_11975	OG1RF_RS10105		glycoside hydrolase family 1 protein	460	24	5.21739	0.9774
OG1RF_11983	OG1RF_RS10140	murA	UDP-N-acetylglucosamine 1-carboxyvinyltransferase	275	69	25.0909	0.8286
OG1RF_11987	OG1RF_RS10160		F0F1 ATP synthase subunit gamma	505	29	5.74257	0.893
OG1RF_11997	OG1RF_RS10220		N-acetyltransferase	329	6	1.82371	0.9637
OG1RF_11999	OG1RF_RS10230	cadA	cadmium-translocating P-type ATPase	410	29	7.07317	0.8795
OG1RF_12013	OG1RF_RS10300		glycine betaine/L-proline ABC transporter ATP-binding protein	414	23	5.55556	0.9312
OG1RF_12018	OG1RF_RS10325		glycerate kinase	473	20	4.22833	0.9473
OG1RF_12020	OG1RF_RS10335		cell division protein	231	45	19.4805	0.9962
OG1RF_12033	OG1RF_RS10400		ATP-dependent RecD-like DNA helicase	567	11	1.94004	0.8944
OG1RF_12037	OG1RF_RS10420	cutC	copper homeostasis protein CutC	397	67	16.8766	0.9348
OG1RF_12044	OG1RF_RS10455	pepF	oligoendopeptidase F	476	13	2.73109	0.9115
OG1RF_12051	OG1RF_RS10490		DUF916 and DUF3324 domain-containing protein	391	29	7.41688	0.8731
OG1RF_12052	OG1RF_RS10495		WxL domain-containing protein	529	30	5.67108	0.7894
OG1RF_12057	OG1RF_RS10520		SNF2 helicase associated domain-containing protein	487	7	1.43737	0.9364
OG1RF_12067	OG1RF_RS10570		toxic anion resistance protein	369	57	15.4472	0.7976
OG1RF_12085	OG1RF_RS10665	sdaAB	L-serine ammonia-lyase. iron-sulfur-dependent subunit beta	451	100	22.1729	0.7732
OG1RF_12089	OG1RF_RS10685		peptide ABC transporter substrate-binding protein	503	27	5.36779	0.9567
OG1RF_12100	OG1RF_RS10740		exonuclease	448	45	10.0446	0.9812
OG1RF_12113	OG1RF_RS10810		ABC transporter permease	570	12	2.10526	0.9331
OG1RF_12119	OG1RF_RS10840		ATP-binding cassette domain-containing protein	458	6	1.31004	0.8074
OG1RF_12122	OG1RF_RS10855		stage 0 sporulation family protein	10	0	0	0.7124
OG1RF_12133	OG1RF_RS10915		MFS transporter	316	23	7.27848	0.9273
OG1RF_12145	OG1RF_RS10975		DUF488 domain-containing protein	431	23	5.33643	0.6437
OG1RF_12148	OG1RF_RS10990		YqgQ family protein	145	21	14.4828	0.839
OG1RF_12149	OG1RF_RS10995		rhomboid family intramembrane serine protease	292	54	18.4932	0.627
OG1RF_12152	OG1RF_RS11010		DUF805 domain-containing protein	485	14	2.8866	0.8589
OG1RF_12155	OG1RF_RS11025		FUSC family protein	405	17	4.19753	0.9239
OG1RF_12164	OG1RF_RS11075		peptidoglycan binding domain-containing protein	505	25	4.9505	0.7518
OG1RF_12166	OG1RF_RS11085		YdcF family protein	323	18	5.57276	0.7592
OG1RF_12202	OG1RF_RS11295		bifunctional metallophosphatase/5'-nucleotidase	19	2	10.5263	0.9598
OG1RF_12216	OG1RF_RS11365		HAD family hydrolase	561	20	3.56506	0.9981
OG1RF_12217	OG1RF_RS11370	wecB	UDP-N-acetylglucosamine 2-epimerase (non-hydrolyzing)	455	16	3.51648	0.6781
OG1RF_12220	OG1RF_RS11380	efrB	multidrug efflux ABC transporter subunit EfrB	660	162	24.5455	0.6676
OG1RF_12241	OG1RF_RS11480		LysR family transcriptional regulator	394	88	22.335	0.7902
OG1RF_12254	OG1RF_RS11545		amidinotransferase	460	25	5.43478	0.9376
OG1RF_12267	OG1RF_RS11610		ABC transporter permease	427	44	10.3044	0.7673
OG1RF_12276	OG1RF_RS11655		PucR family transcriptional regulator	219	50	22.8311	0.8728
OG1RF_12285	OG1RF_RS11700		choloylglycine hydrolase family protein	431	14	3.24826	0.8254
OG1RF_12288	OG1RF_RS11715		PucR family transcriptional regulator	384	18	4.6875	1.0185
OG1RF_12294	OG1RF_RS11745		cation-transporting P-type ATPase	472	13	2.75424	1.0013
OG1RF_12299	OG1RF_RS11770		anti sigma factor C-terminal domain-containing protein	497	15	3.01811	0.4628
OG1RF_12303	OG1RF_RS11790		discoidin domain-containing protein	444	11	2.47748	0.8842
OG1RF_12318	OG1RF_RS11875		acyltransferase	398	36	9.04523	0.7856
OG1RF_12327	OG1RF_RS11920		class A sortase	497	56	11.2676	0.3901
OG1RF_12343	OG1RF_RS12010		WxL domain-containing protein	468	36	7.69231	0.8423
OG1RF_12345	OG1RF_RS12015		WxL domain-containing protein	452	5	1.10619	0.828
OG1RF_12367	OG1RF_RS12130		ABC transporter permease	218	33	15.1376	0.811
OG1RF_12369	OG1RF_RS12140		ABC transporter ATP-binding protein	486	25	5.14403	0.9018
OG1RF_12378	OG1RF_RS12185		ABC transporter permease	18	2	11.1111	0.6815
OG1RF_12384	OG1RF_RS12215	ireK	serine/threonine protein kinase IreK	297	16	5.38721	0.8923
OG1RF_12398	OG1RF_RS12285	uxuA	mannonate dehydratase	285	28	9.82456	0.9535
OG1RF_12401	OG1RF_RS12300		PTS system mannose/fructose/sorbose family transporter subunit IID	146	10	6.84932	0.7924
OG1RF_12402	OG1RF_RS12305		PTS sugar transporter subunit IIC	456	13	2.85088	0.8948
OG1RF_12406	OG1RF_RS12325		MurR/RpiR family transcriptional regulator	421	31	7.36342	0.7523
OG1RF_12414	OG1RF_RS12360		hypothetical protein	280	54	19.2857	0.6436
OG1RF_12417	OG1RF_RS12375		helix-turn-helix domain-containing protein	437	24	5.49199	0.498
OG1RF_12435	OG1RF_RS12445	mutS	DNA mismatch repair protein MutS	406	8	1.97044	0.6868
OG1RF_12440	OG1RF_RS12470		competence/damage-inducible protein A	33	2	6.06061	0.9549
OG1RF_12441	OG1RF_RS12475		hypothetical protein	385	14	3.63636	0.698
OG1RF_12450	OG1RF_RS12520		hypothetical protein	442	23	5.20362	0.6849
OG1RF_12456	OG1RF_RS12550		hypothetical protein	11	1	9.09091	0.6984
OG1RF_12465	OG1RF_RS12590		ABC transporter permease subunit	325	33	10.1538	0.8266
OG1RF_12480	OG1RF_RS12665		sigma 54-interacting transcriptional regulator	428	102	23.8318	0.8657
OG1RF_12481	OG1RF_RS13840		hypothetical protein	438	31	7.07763	0.9104
OG1RF_12485	OG1RF_RS12680		alkaline phosphatase family protein	242	62	25.6198	0.9434
OG1RF_12488	OG1RF_RS12695		DNA starvation/stationary phase protection protein	338	29	8.57988	0.9127
OG1RF_12490	OG1RF_RS12705		gluconokinase	377	63	16.7109	0.9275
OG1RF_12499	OG1RF_RS12745		lytic polysaccharide monooxygenase	496	46	9.27419	0.6963
OG1RF_12502	OG1RF_RS12765		WxL domain-containing protein	83	16	19.2771	0.8068
OG1RF_12503	OG1RF_RS12770		WxL domain-containing protein	429	13	3.0303	0.9787
OG1RF_12505	OG1RF_RS12775		WxL domain-containing protein	455	33	7.25275	0.8674
OG1RF_12510	OG1RF_RS12800		NAD(P)/FAD-dependent oxidoreductase	454	43	9.47137	0.5084
OG1RF_12512	OG1RF_RS12810		Gx transporter family protein	614	179	29.1531	0.7556
OG1RF_12522	OG1RF_RS12860		hypothetical protein	495	27	5.45455	0.7707
OG1RF_12523	OG1RF_RS12865		hydantoinase/oxoprolinase family protein	219	23	10.5023	0.8512
OG1RF_12525	OG1RF_RS12875		cytosine permease	11	0	0	1.4731
OG1RF_12536	OG1RF_RS12985		HAMP domain-containing histidine kinase	70	2	2.85714	0.7809
OG1RF_12540	OG1RF_RS13005		DUF1129 domain-containing protein	307	34	11.0749	0.8748
OG1RF_12544	OG1RF_RS13025		ParA family protein	472	16	3.38983	0.5261
OG1RF_12549	OG1RF_RS13050		fructose-6-phosphate aldolase	482	23	4.77178	1.0079
OG1RF_12552	OG1RF_RS13065	srlA	PTS glucitol/sorbitol transporter subunit IIC	397	20	5.03778	0.6027
OG1RF_12560	OG1RF_RS13105	citG	triphosphoribosyl-dephospho-CoA synthase CitG	14	4	28.5714	0.7241
OG1RF_12563	OG1RF_RS13120	citX	citrate lyase holo-[acyl-carrier protein] synthase	458	48	10.4803	0.7602
OG1RF_12564	OG1RF_RS13125	citF	citrate lyase subunit alpha	15	3	20	0.8174
OG1RF_12567	OG1RF_RS13140	citC	[citrate (pro-3S)-lyase] ligase	543	11	2.02578	1.0015
OG1RF_12569	OG1RF_RS13150		sodium ion-translocating decarboxylase subunit beta	16	0	0	1.5654
OG1RF_12571	OG1RF_RS13160		hypothetical protein	47	14	29.7872	0.7995
OG1RF_12573	OG1RF_RS13170		GntR family transcriptional regulator	374	13	3.47594	0.6536
OG1RF_12576	OG1RF_RS13185		membrane protein insertase YidC	432	30	6.94444	0.9463
