# Supplementary material for: Enterococcus faecalis redox metabolism activates the unfolded protein response to impair wound healing
Source: Sci Adv. 2026 Jan 16;12(3):eaeb5297. doi: 10.1126/sciadv.aeb5297 (PMC12810646; doi:10.1126/sciadv.aeb5297)
Supplement: Supplementary file 3 — Movies S1 to S7 [file sciadv.aeb5297_movies_s1_to_s7.zip]

Archive with 7 entries (7 files):
- aeb5297_movie_s1.mp4
- aeb5297_movie_s2.mp4
- aeb5297_movie_s3.mp4
- aeb5297_movie_s4.mp4
- aeb5297_movie_s5.mp4
- aeb5297_movie_s6.mp4
- aeb5297_movie_s7.mp4
